# Supplementary material for: Wound-Healing Effects of Birch Bark and Propolis Extracts on Epidermolysis Bullosa Keratinocytes
Source: Int J Mol Sci. 2026 Jun 25;27(13):5746. doi: 10.3390/ijms27135746 (PMC13361687; doi:10.3390/ijms27135746)
Supplement: Supplementary file 1 [file ijms-27-05746-s001.zip]

Archive with 1 entries (1 files):
- ijms-4376721-supplementary.pdf
